# Supplementary material for: Structure of Novel Phosphonium-Based Ionic Liquids with S and O Substitutions from Experiments and a Mixed Quantum-Classical Approach
Source: J Phys Chem B. 2025 Mar 27;129(14):3691–701. doi: 10.1021/acs.jpcb.5c00129 (PMC11995385; doi:10.1021/acs.jpcb.5c00129)
Supplement: Supplementary file 2 — jp5c00129_si_002.txt [file jp5c00129_si_002.txt]

; Topology prepared by Raphael N. Ogbodo

[ defaults ]
; nbfunc   comb-rule   gen-pairs   fudgeLJ fudgeQQ
  1        3           yes         0.5     0.5

[ atomtypes ]
; name  at.nr     mass   charge  ptype  sigma        epsilon
P3         15  30.9740   0.680    A   0.37400   0.836800
C1P         6  12.0110  -0.310    A   0.35000   0.276140
C1PS        6  12.0110  -0.180    A   0.35000   0.276140
H1          1   1.0080   0.130    A   0.25000   0.125520
CSO         6  12.0110   0.140    A   0.35000   0.276140
HC          1   1.0080   0.060    A   0.25000   0.125520
HY          1   1.0080   0.030    A   0.25000   0.125520
OY          8  15.9990  -0.400    A   0.29000   0.585760
CT          6  12.0110  -0.180    A   0.35000   0.276140
CE          6  12.0110  -0.050    A   0.35000   0.276140
NBT         7  14.0000  -0.660    A   0.32500   0.711280
SBT        16  32.0660   1.020    A   0.35500   1.046000
FSI         9  18.9980  -0.130    A   0.31180   0.255400
OBT         8  15.9990  -0.530    A   0.31500   0.837360

[ moleculetype ]
; name       nrexcl
p2o        3

[ atoms ]
;  nr   type  resnr  residu  atom   cgnr    charge
    1   P3        1  p2o     P1        1   0.680
    2   C1PS      1  p2o     C2        2  -0.180
    3   H1        1  p2o     H3        3   0.130
    4   H1        1  p2o     H4        4   0.130
    5   CSO       1  p2o     C5        5   0.140
    6   HY        1  p2o     H6        6   0.030
    7   HY        1  p2o     H7        7   0.030
    8   OY        1  p2o     O8        8  -0.400
    9   CSO       1  p2o     C9        9   0.140
   10   HY        1  p2o     H10      10   0.030
   11   HY        1  p2o     H11      11   0.030
   12   CT        1  p2o     C12      12  -0.180
   13   HC        1  p2o     H13      13   0.060
   14   HC        1  p2o     H14      14   0.060
   15   HC        1  p2o     H15      15   0.060
   16   C1P       1  p2o     C16      16  -0.310
   17   H1        1  p2o     H17      17   0.130
   18   H1        1  p2o     H18      18   0.130
   19   CE        1  p2o     C19      19  -0.050
   20   HC        1  p2o     H20      20   0.060
   21   HC        1  p2o     H21      21   0.060
   22   HC        1  p2o     H22      22   0.060
   23   C1P       1  p2o     C23      23  -0.310
   24   H1        1  p2o     H24      24   0.130
   25   H1        1  p2o     H25      25   0.130
   26   CE        1  p2o     C26      26  -0.050
   27   HC        1  p2o     H27      27   0.060
   28   HC        1  p2o     H28      28   0.060
   29   HC        1  p2o     H29      29   0.060
   30   C1P       1  p2o     C30      30  -0.310
   31   H1        1  p2o     H31      31   0.130
   32   H1        1  p2o     H32      32   0.130
   33   CE        1  p2o     C33      33  -0.050
   34   HC        1  p2o     H34      34   0.060
   35   HC        1  p2o     H35      35   0.060
   36   HC        1  p2o     H36      36   0.060

[ bonds ]
;  ai    aj   func    b0        kb
    1     2      1    0.18100   177500.0    ; P3-C1PS   
    1    16      1    0.18100   177500.0    ; P3-C1P    
    1    23      1    0.18100   177500.0    ; P3-C1P    
    1    30      1    0.18100   177500.0    ; P3-C1P    
    2     3      1    0.10900   284512.0    ; C1PS-H1   
    2     4      1    0.10900   284512.0    ; C1PS-H1   
    2     5      1    0.15290   224262.4    ; C1PS-CSO  
    5     6      1    0.10900   284512.0    ; CSO-HY    
    5     7      1    0.10900   284512.0    ; CSO-HY    
    5     8      1    0.14100   267776.0    ; CSO-OY    
    8     9      1    0.14100   267776.0    ; OY-CSO    
    9    10      1    0.10900   284512.0    ; CSO-HY    
    9    11      1    0.10900   284512.0    ; CSO-HY    
    9    12      1    0.15290   224262.4    ; CSO-CT    
   12    13      1    0.10900   284512.0    ; CT-HC     
   12    14      1    0.10900   284512.0    ; CT-HC    
   12    15      1    0.10900   284512.0    ; CT-HC    
   16    17      1    0.10900   284512.0    ; C1P-H1    
   16    18      1    0.10900   284512.0    ; C1P-H1    
   16    19      1    0.15290   224262.4    ; C1P-CE    
   19    20      1    0.10900   284512.0    ; CE-HC    
   19    21      1    0.10900   284512.0    ; CE-HC    
   19    22      1    0.10900   284512.0    ; CE-HC    
   23    24      1    0.10900   284512.0    ; C1P-H1    
   23    25      1    0.10900   284512.0    ; C1P-H1    
   23    26      1    0.15290   224262.4    ; C1P-CE    
   26    27      1    0.10900   284512.0    ; CE-HC    
   26    28      1    0.10900   284512.0    ; CE-HC    
   26    29      1    0.10900   284512.0    ; CE-HC    
   30    31      1    0.10900   284512.0    ; C1P-H1    
   30    32      1    0.10900   284512.0    ; C1P-H1    
   30    33      1    0.15290   224262.4    ; C1P-CE    
   33    34      1    0.10900   284512.0    ; CE-HC    
   33    35      1    0.10900   284512.0    ; CE-HC    
   33    36      1    0.10900   284512.0    ; CE-HC    


[ pairs ]
;   ai   aj   func
    1     6      1
    1     7      1
    1     8      1
    1    20      1
    1    21      1
    1    22      1
    1    27      1
    1    28      1
    1    29      1
    1    34      1
    1    35      1
    1    36      1
    2     9      1
    2    17      1
    2    18      1
    2    19      1
    2    24      1
    2    25      1
    2    26      1
    2    31      1
    2    32      1
    2    33      1
    3     6      1
    3     7      1
    3     8      1
    3    16      1
    3    23      1
    3    30      1
    4     6      1
    4     7      1
    4     8      1
    4    16      1
    4    23      1
    4    30      1
    5    10      1
    5    11      1
    5    12      1
    5    16      1
    5    23      1
    5    30      1
    6     9      1
    7     9      1
    8    13      1
    8    14      1
    8    15      1
   10    13      1
   10    14      1
   10    15      1
   11    13      1
   11    14      1
   11    15      1
   16    24      1
   16    25      1
   16    26      1
   16    31      1
   16    32      1
   16    33      1
   17    20      1
   17    21      1
   17    22      1
   17    23      1
   17    30      1
   18    20      1
   18    21      1
   18    22      1
   18    23      1
   18    30      1
   19    23      1
   19    30      1
   23    31      1
   23    32      1
   23    33      1
   24    27      1
   24    28      1
   24    29      1
   24    30      1
   25    27      1
   25    28      1
   25    29      1
   25    30      1
   26    30      1
   31    34      1
   31    35      1
   31    36      1
   32    34      1
   32    35      1
   32    36      1

[ angles ]
;  ai    aj    ak   func    th0        cth
    2     1    16      1    109.500    607.800    ; C1PS-P3-C1P                     
    2     1    23      1    109.500    607.800    ; C1PS-P3-C1P                     
    2     1    30      1    109.500    607.800    ; C1PS-P3-C1P                     
   16     1    23      1    109.500    607.800    ; C1P-P3-C1P                     
   16     1    30      1    109.500    607.800    ; C1P-P3-C1P                     
   23     1    30      1    109.500    607.800    ; C1P-P3-C1P                     
    1     2     3      1    110.100    389.900    ; P3-C1PS-H1                     
    1     2     4      1    110.100    389.900    ; P3-C1PS-H1                     
    1     2     5      1    115.200    509.100    ; P3-C1PS-CSO                     
    3     2     4      1    107.800    276.144    ; H1-C1PS-H1                     
    3     2     5      1    110.700    313.800    ; H1-C1PS-CSO                     
    4     2     5      1    110.700    313.800    ; H1-C1PS-CSO                     
    2     5     6      1    110.700    313.800    ; C1PS-CSO-HY                     
    2     5     7      1    110.700    313.800    ; C1PS-CSO-HY                     
    2     5     8      1    109.500    418.400    ; C1PS-CSO-OY                     
    6     5     7      1    107.800    276.144    ; HY-CSO-HY                     
    6     5     8      1    109.500    292.880    ; HY-CSO-OY                     
    7     5     8      1    109.500    292.880    ; HY-CSO-OY                     
    5     8     9      1    109.500    502.100    ; CSO-OY-CSO                     
    8     9    10      1    109.500    292.880    ; OY-CSO-HY                     
    8     9    11      1    109.500    292.880    ; OY-CSO-HY                     
    8     9    12      1    109.500    418.400    ; OY-CSO-CT                     
   10     9    11      1    107.800    276.144    ; HY-CSO-HY                     
   10     9    12      1    110.700    313.800    ; HY-CSO-CT                     
   11     9    12      1    110.700    313.800    ; HY-CSO-CT                     
    9    12    13      1    110.700    313.800    ; CSO-CT-HC                     
    9    12    14      1    110.700    313.800    ; CSO-CT-HC                     
    9    12    15      1    110.700    313.800    ; CSO-CT-HC                     
   13    12    14      1    107.800    276.144    ; HC-CT-HC                     
   13    12    15      1    107.800    276.144    ; HC-CT-HC                     
   14    12    15      1    107.800    276.144    ; HC-CT-HC                     
    1    16    17      1    110.100    389.900    ; P3-C1P-H1                     
    1    16    18      1    110.100    389.900    ; P3-C1P-H1                     
    1    16    19      1    115.200    509.100    ; P3-C1P-CE                     
   17    16    18      1    107.800    276.144    ; H1-C1P-H1                     
   17    16    19      1    110.700    313.800    ; H1-C1P-CE                     
   18    16    19      1    110.700    313.800    ; H1-C1P-CE                     
   16    19    20      1    110.700    313.800    ; C1P-CE-HC                     
   16    19    21      1    110.700    313.800    ; C1P-CE-HC                     
   16    19    22      1    110.700    313.800    ; C1P-CE-HC                     
   20    19    21      1    107.800    276.144    ; HC-CE-HC                     
   20    19    22      1    107.800    276.144    ; HC-CE-HC                     
   21    19    22      1    107.800    276.144    ; HC-CE-HC                     
    1    23    24      1    110.100    389.900    ; P3-C1P-H1                     
    1    23    25      1    110.100    389.900    ; P3-C1P-H1                     
    1    23    26      1    115.200    509.100    ; P3-C1P-CE                     
   24    23    25      1    107.800    276.144    ; H1-C1P-H1                     
   24    23    26      1    110.700    313.800    ; H1-C1P-CE                     
   25    23    26      1    110.700    313.800    ; H1-C1P-CE                     
   23    26    27      1    110.700    313.800    ; C1P-CE-HC                     
   23    26    28      1    110.700    313.800    ; C1P-CE-HC                     
   23    26    29      1    110.700    313.800    ; C1P-CE-HC                     
   27    26    28      1    107.800    276.144    ; HC-CE-HC                     
   27    26    29      1    107.800    276.144    ; HC-CE-HC                     
   28    26    29      1    107.800    276.144    ; HC-CE-HC                     
    1    30    31      1    110.100    389.900    ; P3-C1P-H1                     
    1    30    32      1    110.100    389.900    ; P3-C1P-H1                     
    1    30    33      1    115.200    509.100    ; P3-C1P-CE                     
   31    30    32      1    107.800    276.144    ; H1-C1P-H1                     
   31    30    33      1    110.700    313.800    ; H1-C1P-CE                     
   32    30    33      1    110.700    313.800    ; H1-C1P-CE                     
   30    33    34      1    110.700    313.800    ; C1P-CE-HC                     
   30    33    35      1    110.700    313.800    ; C1P-CE-HC                     
   30    33    36      1    110.700    313.800    ; C1P-CE-HC                     
   34    33    35      1    107.800    276.144    ; HC-CE-HC                     
   34    33    36      1    107.800    276.144    ; HC-CE-HC                     
   35    33    36      1    107.800    276.144    ; HC-CE-HC                     

[ dihedrals ]
;  ai    aj    ak    al   func    coefficients
   16     1     2     3      3    0.46350   1.39050   0.00000  -1.85400   0.00000   0.00000     ; C1P-P3-C1PS-H1   
   16     1     2     4      3    0.46350   1.39050   0.00000  -1.85400   0.00000   0.00000     ; C1P-P3-C1PS-H1   
   16     1     2     5      3    0.56650   1.69950   0.00000  -2.26600   0.00000   0.00000     ; C1P-P3-C1PS-CSO   
   23     1     2     3      3    0.46350   1.39050   0.00000  -1.85400   0.00000   0.00000     ; C1P-P3-C1PS-H1   
   23     1     2     4      3    0.46350   1.39050   0.00000  -1.85400   0.00000   0.00000     ; C1P-P3-C1PS-H1   
   23     1     2     5      3    0.56650   1.69950   0.00000  -2.26600   0.00000   0.00000     ; C1P-P3-C1PS-CSO   
   30     1     2     3      3    0.46350   1.39050   0.00000  -1.85400   0.00000   0.00000     ; C1P-P3-C1PS-H1   
   30     1     2     4      3    0.46350   1.39050   0.00000  -1.85400   0.00000   0.00000     ; C1P-P3-C1PS-H1   
   30     1     2     5      3    0.56650   1.69950   0.00000  -2.26600   0.00000   0.00000     ; C1P-P3-C1PS-CSO   
    2     1    16    17      3    0.46350   1.39050   0.00000  -1.85400   0.00000   0.00000     ; C1PS-P3-C1P-H1   
    2     1    16    18      3    0.46350   1.39050   0.00000  -1.85400   0.00000   0.00000     ; C1PS-P3-C1P-H1   
    2     1    16    19      3    0.56650   1.69950   0.00000  -2.26600   0.00000   0.00000     ; C1PS-P3-C1P-CE   
   23     1    16    17      3    0.46350   1.39050   0.00000  -1.85400   0.00000   0.00000     ; C1P-P3-C1P-H1   
   23     1    16    18      3    0.46350   1.39050   0.00000  -1.85400   0.00000   0.00000     ; C1P-P3-C1P-H1   
   23     1    16    19      3    0.56650   1.69950   0.00000  -2.26600   0.00000   0.00000     ; C1P-P3-C1P-CE   
   30     1    16    17      3    0.46350   1.39050   0.00000  -1.85400   0.00000   0.00000     ; C1P-P3-C1P-H1   
   30     1    16    18      3    0.46350   1.39050   0.00000  -1.85400   0.00000   0.00000     ; C1P-P3-C1P-H1   
   30     1    16    19      3    0.56650   1.69950   0.00000  -2.26600   0.00000   0.00000     ; C1P-P3-C1P-CE   
    2     1    23    24      3    0.46350   1.39050   0.00000  -1.85400   0.00000   0.00000     ; C1PS-P3-C1P-H1   
    2     1    23    25      3    0.46350   1.39050   0.00000  -1.85400   0.00000   0.00000     ; C1PS-P3-C1P-H1   
    2     1    23    26      3    0.56650   1.69950   0.00000  -2.26600   0.00000   0.00000     ; C1PS-P3-C1P-CE   
   16     1    23    24      3    0.46350   1.39050   0.00000  -1.85400   0.00000   0.00000     ; C1P-P3-C1P-H1   
   16     1    23    25      3    0.46350   1.39050   0.00000  -1.85400   0.00000   0.00000     ; C1P-P3-C1P-H1   
   16     1    23    26      3    0.56650   1.69950   0.00000  -2.26600   0.00000   0.00000     ; C1P-P3-C1P-CE   
   30     1    23    24      3    0.46350   1.39050   0.00000  -1.85400   0.00000   0.00000     ; C1P-P3-C1P-H1   
   30     1    23    25      3    0.46350   1.39050   0.00000  -1.85400   0.00000   0.00000     ; C1P-P3-C1P-H1   
   30     1    23    26      3    0.56650   1.69950   0.00000  -2.26600   0.00000   0.00000     ; C1P-P3-C1P-CE   
    2     1    30    31      3    0.46350   1.39050   0.00000  -1.85400   0.00000   0.00000     ; C1PS-P3-C1P-H1   
    2     1    30    32      3    0.46350   1.39050   0.00000  -1.85400   0.00000   0.00000     ; C1PS-P3-C1P-H1   
    2     1    30    33      3    0.56650   1.69950   0.00000  -2.26600   0.00000   0.00000     ; C1PS-P3-C1P-CE   
   16     1    30    31      3    0.46350   1.39050   0.00000  -1.85400   0.00000   0.00000     ; C1P-P3-C1P-H1   
   16     1    30    32      3    0.46350   1.39050   0.00000  -1.85400   0.00000   0.00000     ; C1P-P3-C1P-H1   
   16     1    30    33      3    0.56650   1.69950   0.00000  -2.26600   0.00000   0.00000     ; C1P-P3-C1P-CE   
   23     1    30    31      3    0.46350   1.39050   0.00000  -1.85400   0.00000   0.00000     ; C1P-P3-C1P-H1   
   23     1    30    32      3    0.46350   1.39050   0.00000  -1.85400   0.00000   0.00000     ; C1P-P3-C1P-H1   
   23     1    30    33      3    0.56650   1.69950   0.00000  -2.26600   0.00000   0.00000     ; C1P-P3-C1P-CE   
    1     2     5     6      3    0.23250   0.69750   0.00000  -0.93000   0.00000   0.00000     ; P3-C1PS-CSO-HY   
    1     2     5     7      3    0.23250   0.69750   0.00000  -0.93000   0.00000   0.00000     ; P3-C1PS-CSO-HY      
    1     2     5     8      3   -0.98805   9.16245   1.65640  -9.83080   0.00000   0.00000     ; P3-C1PS-CSO-OY                                       
    3     2     5     6      3    0.62760   1.88280   0.00000  -2.51040   0.00000   0.00000     ; H1-C1PS-CSO-HY                                        
    3     2     5     7      3    0.62760   1.88280   0.00000  -2.51040   0.00000   0.00000     ; H1-C1PS-CSO-HY                                        
    3     2     5     8      3    0.97906   2.93717   0.00000  -3.91622   0.00000   0.00000     ; H1-C1PS-CSO-OY                                       
    4     2     5     6      3    0.62760   1.88280   0.00000  -2.51040   0.00000   0.00000     ; H1-C1PS-CSO-HY                                        
    4     2     5     7      3    0.62760   1.88280   0.00000  -2.51040   0.00000   0.00000     ; H1-C1PS-CSO-HY                                        
    4     2     5     8      3    0.97906   2.93717   0.00000  -3.91622   0.00000   0.00000     ; H1-C1PS-CSO-OY                           
    2     5     8     9      3    1.71540   2.84512   1.04600  -5.60660   0.00000   0.00000     ; C1PS-CSO-OY-CSO                         
    6     5     8     9      3    1.58990   4.76980   3.17980  -6.35970   0.00000   0.00000     ; HY-CSO-OY-CSO                         
    7     5     8     9      3    1.58990   4.76980   3.17980  -6.35970   0.00000   0.00000     ; HY-CSO-OY-CSO                          
    5     8     9    10      3    1.58990   4.76980   3.17980  -6.35970   0.00000   0.00000     ; CSO-OY-CSO-HY                            
    5     8     9    11      3    1.58990   4.76980   3.17980  -6.35970   0.00000   0.00000     ; CSO-OY-CSO-HY                          
    5     8     9    12      3    1.71540   2.84512   1.04600  -5.60660   0.00000   0.00000     ; CSO-OY-CSO-CT                           
    8     9    12    13      3    0.97906   2.93717   0.00000  -3.91622   0.00000   0.00000     ; OY-CSO-CT-HC                           
    8     9    12    14      3    0.97906   2.93717   0.00000  -3.91622   0.00000   0.00000     ; OY-CSO-CT-HC                           
    8     9    12    15      3    0.97906   2.93717   0.00000  -3.91622   0.00000   0.00000     ; OY-CSO-CT-HC                          
   10     9    12    13      3    0.62760   1.88280   0.00000  -2.51040   0.00000   0.00000     ; HY-CSO-CT-HC                                        
   10     9    12    14      3    0.62760   1.88280   0.00000  -2.51040   0.00000   0.00000     ; HY-CSO-CT-HC                                        
   10     9    12    15      3    0.62760   1.88280   0.00000  -2.51040   0.00000   0.00000     ; HY-CSO-CT-HC                                        
   11     9    12    13      3    0.62760   1.88280   0.00000  -2.51040   0.00000   0.00000     ; HY-CSO-CT-HC                                        
   11     9    12    14      3    0.62760   1.88280   0.00000  -2.51040   0.00000   0.00000     ; HY-CSO-CT-HC                                        
   11     9    12    15      3    0.62760   1.88280   0.00000  -2.51040   0.00000   0.00000     ; HY-CSO-CT-HC                                        
    1    16    19    20      3    0.23250   0.69750   0.00000  -0.93000   0.00000   0.00000     ; P3-C1P-CE-HC                                        
    1    16    19    21      3    0.23250   0.69750   0.00000  -0.93000   0.00000   0.00000     ; P3-C1P-CE-HC                                        
    1    16    19    22      3    0.23250   0.69750   0.00000  -0.93000   0.00000   0.00000     ; P3-C1P-CE-HC                                        
   17    16    19    20      3    0.62760   1.88280   0.00000  -2.51040   0.00000   0.00000     ; H1-C1P-CE-HC                                        
   17    16    19    21      3    0.62760   1.88280   0.00000  -2.51040   0.00000   0.00000     ; H1-C1P-CE-HC                                        
   17    16    19    22      3    0.62760   1.88280   0.00000  -2.51040   0.00000   0.00000     ; H1-C1P-CE-HC                                        
   18    16    19    20      3    0.62760   1.88280   0.00000  -2.51040   0.00000   0.00000     ; H1-C1P-CE-HC                                        
   18    16    19    21      3    0.62760   1.88280   0.00000  -2.51040   0.00000   0.00000     ; H1-C1P-CE-HC                                        
   18    16    19    22      3    0.62760   1.88280   0.00000  -2.51040   0.00000   0.00000     ; H1-C1P-CE-HC                                        
    1    23    26    27      3    0.23250   0.69750   0.00000  -0.93000   0.00000   0.00000     ; P3-C1P-CE-HC                                        
    1    23    26    28      3    0.23250   0.69750   0.00000  -0.93000   0.00000   0.00000     ; P3-C1P-CE-HC                                        
    1    23    26    29      3    0.23250   0.69750   0.00000  -0.93000   0.00000   0.00000     ; P3-C1P-CE-HC                                        
   24    23    26    27      3    0.62760   1.88280   0.00000  -2.51040   0.00000   0.00000     ; H1-C1P-CE-HC                                        
   24    23    26    28      3    0.62760   1.88280   0.00000  -2.51040   0.00000   0.00000     ; H1-C1P-CE-HC                                        
   24    23    26    29      3    0.62760   1.88280   0.00000  -2.51040   0.00000   0.00000     ; H1-C1P-CE-HC                                        
   25    23    26    27      3    0.62760   1.88280   0.00000  -2.51040   0.00000   0.00000     ; H1-C1P-CE-HC                                        
   25    23    26    28      3    0.62760   1.88280   0.00000  -2.51040   0.00000   0.00000     ; H1-C1P-CE-HC                                        
   25    23    26    29      3    0.62760   1.88280   0.00000  -2.51040   0.00000   0.00000     ; H1-C1P-CE-HC                                        
    1    30    33    34      3    0.23250   0.69750   0.00000  -0.93000   0.00000   0.00000     ; P3-C1P-CE-HC                                        
    1    30    33    35      3    0.23250   0.69750   0.00000  -0.93000   0.00000   0.00000     ; P3-C1P-CE-HC                                        
    1    30    33    36      3    0.23250   0.69750   0.00000  -0.93000   0.00000   0.00000     ; P3-C1P-CE-HC                                        
   31    30    33    34      3    0.62760   1.88280   0.00000  -2.51040   0.00000   0.00000     ; H1-C1P-CE-HC                                        
   31    30    33    35      3    0.62760   1.88280   0.00000  -2.51040   0.00000   0.00000     ; H1-C1P-CE-HC                                        
   31    30    33    36      3    0.62760   1.88280   0.00000  -2.51040   0.00000   0.00000     ; H1-C1P-CE-HC                                        
   32    30    33    34      3    0.62760   1.88280   0.00000  -2.51040   0.00000   0.00000     ; H1-C1P-CE-HC                                        
   32    30    33    35      3    0.62760   1.88280   0.00000  -2.51040   0.00000   0.00000     ; H1-C1P-CE-HC                                        
   32    30    33    36      3    0.62760   1.88280   0.00000  -2.51040   0.00000   0.00000     ; H1-C1P-CE-HC   

[ moleculetype ]
; name       nrexcl
fsi           3

[ atoms ]
;  nr   type  resnr  residu  atom   cgnr    charge
    1   NBT       1  fsi     N1        1   -0.660
    2   SBT       1  fsi     S2        2    1.020
    3   SBT       1  fsi     S3        3    1.020
    4   FSI       1  fsi     F4        4   -0.130
    5   FSI       1  fsi     F5        5   -0.130
    6   OBT       1  fsi     O6        6   -0.530
    7   OBT       1  fsi     O7        7   -0.530
    8   OBT       1  fsi     O8        8   -0.530
    9   OBT       1  fsi     O9        9   -0.530

[ bonds ]
;  ai    aj   func    b0        kb
    1     2      1    0.15700   313700.0   ; NBT-SBT
    1     3      1    0.15700   313700.0   ; NBT-SBT
    2     4      1    0.15750   187900.0   ; SBT-FSI
    2     6      1    0.14370   533100.0   ; SBT-OBT
    2     7      1    0.14370   533100.0   ; SBT-OBT
    3     5      1    0.15750   187900.0   ; SBT-OBT
    3     8      1    0.14370   533100.0   ; SBT-OBT
    3     9      1    0.14370   533100.0   ; SBT-OBT


[ pairs ]
;   ai   aj   func
    2     5      1
    2     8      1
    2     9      1
    3     4      1
    3     6      1
    3     7      1

[ angles ]
;  ai    aj    ak   func    th0        cth
    2     1     3      1    125.600    671.000   ; SBT-NBT-SBT
    1     2     4      1    103.000    902.000   ; NBT-SBT-FSI
    1     2     6      1    113.600    789.000   ; NBT-SBT-OBT
    1     2     7      1    113.600    789.000   ; NBT-SBT-OBT
    4     2     6      1    104.200   1077.000   ; FSI-SBT-OBT
    4     2     7      1    104.200   1077.000   ; FSI-SBT-OBT
    6     2     7      1    118.500    969.000   ; OBT-SBT-OBT
    1     3     5      1    103.000    902.000   ; NBT-SBT-FSI
    1     3     8      1    113.600    789.000   ; NBT-SBT-OBT
    1     3     9      1    113.600    789.000   ; NBT-SBT-OBT
    5     3     8      1    104.200   1077.000   ; FSI-SBT-OBT
    5     3     9      1    104.200   1077.000   ; FSI-SBT-OBT
    8     3     9      1    118.500    969.000   ; OBT-SBT-OBT

[ dihedrals ]
;  ai    aj    ak    al   func    coefficients
    3     1     2     4      3  -11.06950   -10.54050   15.18600   6.42400   0.0000   0.0000   ; SBT-NBT-SBT-FSI
    3     1     2     6      3   -0.00750    -0.02250    0.00000   0.03000   0.0000   0.0000   ; SBT-NBT-SBT-OBT
    3     1     2     7      3   -0.00750    -0.02250    0.00000   0.03000   0.0000   0.0000   ; SBT-NBT-SBT-OBT
    2     1     3     5      3  -11.06950   -10.54050   15.18600   6.42400   0.0000   0.0000   ; SBT-NBT-SBT-FSI
    2     1     3     8      3   -0.00750    -0.02250    0.00000   0.03000   0.0000   0.0000   ; SBT-NBT-SBT-OBT
    2     1     3     9      3   -0.00750    -0.02250    0.00000   0.03000   0.0000   0.0000   ; SBT-NBT-SBT-OBT

[ system ]
p2o-fsi

[ molecules ]
p2o    2048
fsi    2048
