# Supplementary material for: Structure of Novel Phosphonium-Based Ionic Liquids with S and O Substitutions from Experiments and a Mixed Quantum-Classical Approach
Source: J Phys Chem B. 2025 Mar 27;129(14):3691–701. doi: 10.1021/acs.jpcb.5c00129 (PMC11995385; doi:10.1021/acs.jpcb.5c00129)
Supplement: Supplementary file 3 — jp5c00129_si_003.txt [file jp5c00129_si_003.txt]

; Topology prepared by Raphael N. Ogbodo

[ defaults ]
; nbfunc   comb-rule   gen-pairs   fudgeLJ fudgeQQ
  1        3           yes         0.5     0.5

[ atomtypes ]
; name  at.nr     mass   charge  ptype  sigma        epsilon
P3         15  30.9740   0.680       A   0.374000   0.83680
C1PS        6  12.0110  -0.180       A   0.350000   0.27614
C1P         6  12.0110  -0.310       A   0.350000   0.27614
H1          1   1.0080   0.130       A   0.250000   0.12552
CSS         6  12.0110   0.0975      A   0.350000   0.27614
HC          1   1.0080   0.060       A   0.250000   0.12552
HS          1   1.0080   0.035       A   0.250000   0.12552
S          16  32.0660  -0.335       A   0.360000   1.77820
CT          6  12.0110  -0.180       A   0.350000   0.27614
CE          6  12.0110  -0.050       A   0.350000   0.27614
NBT         7  14.0000  -0.660       A   0.325000   0.71128
SBT        16  32.0660   1.020       A   0.355000   1.04600
FSI         9  18.9980  -0.130       A   0.311800   0.25540
OBT         8  15.9990  -0.530       A   0.315000   0.83736

[ moleculetype ]
; name       nrexcl
p2s          3

[ atoms ]
;  nr   type  resnr  residu  atom   cgnr    charge
    1   P3        1  p2s     P1        1   0.680
    2   C1PS      1  p2s     C2        2  -0.180
    3   H1        1  p2s     H3        3   0.130
    4   H1        1  p2s     H4        4   0.130
    5   CSS       1  p2s     C5        5   0.0975
    6   HS        1  p2s     H6        6   0.035
    7   HS        1  p2s     H7        7   0.035
    8   S         1  p2s     S8        8  -0.335
    9   CSS       1  p2s     C9        9   0.0975
   10   HS        1  p2s     H10      10   0.035
   11   HS        1  p2s     H11      11   0.035
   12   CT        1  p2s     C12      12  -0.180
   13   HC        1  p2s     H13      13   0.060
   14   HC        1  p2s     H14      14   0.060
   15   HC        1  p2s     H15      15   0.060
   16   C1P       1  p2s     C16      16  -0.310
   17   H1        1  p2s     H17      17   0.130
   18   H1        1  p2s     H18      18   0.130
   19   CE        1  p2s     C19      19  -0.050
   20   HC        1  p2s     H20      20   0.060
   21   HC        1  p2s     H21      21   0.060
   22   HC        1  p2s     H22      22   0.060
   23   C1P       1  p2s     C23      23  -0.310
   24   H1        1  p2s     H24      24   0.130
   25   H1        1  p2s     H25      25   0.130
   26   CE        1  p2s     C26      26  -0.050
   27   HC        1  p2s     H27      27   0.060
   28   HC        1  p2s     H28      28   0.060
   29   HC        1  p2s     H29      29   0.060
   30   C1P       1  p2s     C30      30  -0.310
   31   H1        1  p2s     H31      31   0.130
   32   H1        1  p2s     H32      32   0.130
   33   CE        1  p2s     C33      33  -0.050
   34   HC        1  p2s     H34      34   0.060
   35   HC        1  p2s     H35      35   0.060
   36   HC        1  p2s     H36      36   0.060

[ bonds ]
;  ai    aj   func    b0        kb
    1     2      1    0.18100   177500.0   ; P3-C1PS                         
    1    16      1    0.18100   177500.0   ; P3-C1P                         
    1    23      1    0.18100   177500.0   ; P3-C1P                         
    1    30      1    0.18100   177500.0   ; P3-C1P                         
    2     3      1    0.10900   284512.0   ; C1PS-H1                         
    2     4      1    0.10900   284512.0   ; C1PS-H1                         
    2     5      1    0.15290   224262.4   ; C1PS-CSS                         
    5     6      1    0.10900   284512.0   ; CSS-HS                         
    5     7      1    0.10900   284512.0   ; CSS-HS                         
    5     8      1    0.18100   185769.6   ; CSS-S                         
    8     9      1    0.18100   185769.6   ; S-CSS                         
    9    10      1    0.10900   284512.0   ; CSS-HS                         
    9    11      1    0.10900   284512.0   ; CSS-HS                         
    9    12      1    0.15290   224262.4   ; CSS-CT                         
   12    13      1    0.10900   284512.0   ; CT-HC                         
   12    14      1    0.10900   284512.0   ; CT-HC                         
   12    15      1    0.10900   284512.0   ; CT-HC                         
   16    17      1    0.10900   284512.0   ; C1P-H1                         
   16    18      1    0.10900   284512.0   ; C1P-H1                         
   16    19      1    0.15290   224262.4   ; C1P-CE                         
   19    20      1    0.10900   284512.0   ; CE-HC                         
   19    21      1    0.10900   284512.0   ; CE-HC                         
   19    22      1    0.10900   284512.0   ; CE-HC                         
   23    24      1    0.10900   284512.0   ; C1P-H1                         
   23    25      1    0.10900   284512.0   ; C1P-H1                         
   23    26      1    0.15290   224262.4   ; C1P-CE                         
   26    27      1    0.10900   284512.0   ; CE-HC                         
   26    28      1    0.10900   284512.0   ; CE-HC                         
   26    29      1    0.10900   284512.0   ; CE-HC                         
   30    31      1    0.10900   284512.0   ; C1P-H1                         
   30    32      1    0.10900   284512.0   ; C1P-H1                         
   30    33      1    0.15290   224262.4   ; C1P-CE                         
   33    34      1    0.10900   284512.0   ; CE-HC                         
   33    35      1    0.10900   284512.0   ; CE-HC                         
   33    36      1    0.10900   284512.0   ; CE-HC                         

[ pairs ]
;   ai   aj   func
    1     6      1
    1     7      1
    1     8      1
    1    20      1
    1    21      1
    1    22      1
    1    27      1
    1    28      1
    1    29      1
    1    34      1
    1    35      1
    1    36      1
    2     9      1
    2    17      1
    2    18      1
    2    19      1
    2    24      1
    2    25      1
    2    26      1
    2    31      1
    2    32      1
    2    33      1
    3     6      1
    3     7      1
    3     8      1
    3    16      1
    3    23      1
    3    30      1
    4     6      1
    4     7      1
    4     8      1
    4    16      1
    4    23      1
    4    30      1
    5    10      1
    5    11      1
    5    12      1
    5    16      1
    5    23      1
    5    30      1
    6     9      1
    7     9      1
    8    13      1
    8    14      1
    8    15      1
   10    13      1
   10    14      1
   10    15      1
   11    13      1
   11    14      1
   11    15      1
   16    24      1
   16    25      1
   16    26      1
   16    31      1
   16    32      1
   16    33      1
   17    20      1
   17    21      1
   17    22      1
   17    23      1
   17    30      1
   18    20      1
   18    21      1
   18    22      1
   18    23      1
   18    30      1
   19    23      1
   19    30      1
   23    31      1
   23    32      1
   23    33      1
   24    27      1
   24    28      1
   24    29      1
   24    30      1
   25    27      1
   25    28      1
   25    29      1
   25    30      1
   26    30      1 
   31    34      1 
   31    35      1
   31    36      1
   32    34      1
   32    35      1
   32    36      1

[ angles ]
;  ai    aj    ak   func    th0        cth
    2     1    16      1    109.500    607.800   ; C1PS-P3-C1P   
    2     1    23      1    109.500    607.800   ; C1PS-P3-C1P   
    2     1    30      1    109.500    607.800   ; C1PS-P3-C1P   
   16     1    23      1    109.500    607.800   ; C1P-P3-C1P   
   16     1    30      1    109.500    607.800   ; C1P-P3-C1P   
   23     1    30      1    109.500    607.800   ; C1P-P3-C1P   
    1     2     3      1    110.100    389.900   ; P3-C1PS-H1   
    1     2     4      1    110.100    389.900   ; P3-C1PS-H1   
    1     2     5      1    115.200    509.100   ; P3-C1PS-CSS   
    3     2     4      1    107.800    276.144   ; H1-C1PS-H1   
    3     2     5      1    110.700    313.800   ; H1-C1PS-CSS   
    4     2     5      1    110.700    313.800   ; H1-C1PS-CSS   
    2     5     6      1    110.700    313.800   ; C1PS-CSS-HS   
    2     5     7      1    110.700    313.800   ; C1PS-CSS-HS   
    2     5     8      1    114.70     418.400   ; C1PS-CSS-S   
    6     5     7      1    107.800    276.144   ; HS-CSS-HS   
    6     5     8      1    109.500    292.880   ; HS-CSS-S      
    7     5     8      1    109.500    292.880   ; HS-CSS-S      
    5     8     9      1     98.900    518.816   ; CSS-S-CSS     
    8     9    10      1    109.500    292.880   ; S-CSS-HS      
    8     9    11      1    109.500    292.880   ; S-CSS-HS      
    8     9    12      1    114.70     418.400   ; S-CSS-CT          
   10     9    11      1    107.800    276.144   ; HS-CSS-HS   
   10     9    12      1    110.700    313.800   ; HS-CSS-CT   
   11     9    12      1    110.700    313.800   ; HS-CSS-CT   
    9    12    13      1    110.700    313.800   ; CSS-CT-HC   
    9    12    14      1    110.700    313.800   ; CSS-CT-HC   
    9    12    15      1    110.700    313.800   ; CSS-CT-HC   
   13    12    14      1    107.800    276.144   ; HC-CT-HC   
   13    12    15      1    107.800    276.144   ; HC-CT-HC   
   14    12    15      1    107.800    276.144   ; HC-CT-HC   
    1    16    17      1    110.100    389.900   ; P3-C1P-H1   
    1    16    18      1    110.100    389.900   ; P3-C1P-H1   
    1    16    19      1    115.200    509.100   ; P3-C1P-CE   
   17    16    18      1    107.800    276.144   ; H1-C1P-H1   
   17    16    19      1    110.700    313.800   ; H1-C1P-CE   
   18    16    19      1    110.700    313.800   ; H1-C1P-CE   
   16    19    20      1    110.700    313.800   ; C1P-CE-HC   
   16    19    21      1    110.700    313.800   ; C1P-CE-HC   
   16    19    22      1    110.700    313.800   ; C1P-CE-HC   
   20    19    21      1    107.800    276.144   ; HC-CE-HC   
   20    19    22      1    107.800    276.144   ; HC-CE-HC   
   21    19    22      1    107.800    276.144   ; HC-CE-HC   
    1    23    24      1    110.100    389.900   ; P3-C1P-H1   
    1    23    25      1    110.100    389.900   ; P3-C1P-H1   
    1    23    26      1    115.200    509.100   ; P3-C1P-CE   
   24    23    25      1    107.800    276.144   ; H1-C1P-H1   
   24    23    26      1    110.700    313.800   ; H1-C1P-CE   
   25    23    26      1    110.700    313.800   ; H1-C1P-CE   
   23    26    27      1    110.700    313.800   ; C1P-CE-HC   
   23    26    28      1    110.700    313.800   ; C1P-CE-HC   
   23    26    29      1    110.700    313.800   ; C1P-CE-HC   
   27    26    28      1    107.800    276.144   ; HC-CE-HC   
   27    26    29      1    107.800    276.144   ; HC-CE-HC   
   28    26    29      1    107.800    276.144   ; HC-CE-HC   
    1    30    31      1    110.100    389.900   ; P3-C1P-H1   
    1    30    32      1    110.100    389.900   ; P3-C1P-H1   
    1    30    33      1    115.200    509.100   ; P3-C1P-CE   
   31    30    32      1    107.800    276.144   ; H1-C1P-H1   
   31    30    33      1    110.700    313.800   ; H1-C1P-CE   
   32    30    33      1    110.700    313.800   ; H1-C1P-CE   
   30    33    34      1    110.700    313.800   ; C1P-CE-HC   
   30    33    35      1    110.700    313.800   ; C1P-CE-HC   
   30    33    36      1    110.700    313.800   ; C1P-CE-HC   
   34    33    35      1    107.800    276.144   ; HC-CE-HC   
   34    33    36      1    107.800    276.144   ; HC-CE-HC   
   35    33    36      1    107.800    276.144   ; HC-CE-HC   

[ dihedrals ]
;  ai    aj    ak    al   func    coefficients
   16     1     2     3      3    0.46350   1.39050   0.00000  -1.85400   0.00000  0.00000   ; C1P-P3-C1PS-H1                       
   16     1     2     4      3    0.46350   1.39050   0.00000  -1.85400   0.00000  0.00000   ; C1P-P3-C1PS-H1                       
   16     1     2     5      3    0.56650   1.69950   0.00000  -2.26600   0.00000  0.00000   ; C1P-P3-C1PS-CSS                       
   23     1     2     3      3    0.46350   1.39050   0.00000  -1.85400   0.00000  0.00000   ; C1P-P3-C1PS-H1                       
   23     1     2     4      3    0.46350   1.39050   0.00000  -1.85400   0.00000  0.00000   ; C1P-P3-C1PS-H1                       
   23     1     2     5      3    0.56650   1.69950   0.00000  -2.26600   0.00000  0.00000   ; C1P-P3-C1PS-CSS                       
   30     1     2     3      3    0.46350   1.39050   0.00000  -1.85400   0.00000  0.00000   ; C1P-P3-C1PS-H1                       
   30     1     2     4      3    0.46350   1.39050   0.00000  -1.85400   0.00000  0.00000   ; C1P-P3-C1PS-H1                       
   30     1     2     5      3    0.56650   1.69950   0.00000  -2.26600   0.00000  0.00000   ; C1P-P3-C1PS-CSS                       
    2     1    16    17      3    0.46350   1.39050   0.00000  -1.85400   0.00000  0.00000   ; C1PS-P3-C1P-H1                       
    2     1    16    18      3    0.46350   1.39050   0.00000  -1.85400   0.00000  0.00000   ; C1PS-P3-C1P-H1                       
    2     1    16    19      3    0.56650   1.69950   0.00000  -2.26600   0.00000  0.00000   ; C1PS-P3-C1P-CE                       
   23     1    16    17      3    0.46350   1.39050   0.00000  -1.85400   0.00000  0.00000   ; C1P-P3-C1P-H1                       
   23     1    16    18      3    0.46350   1.39050   0.00000  -1.85400   0.00000  0.00000   ; C1P-P3-C1P-H1                       
   23     1    16    19      3    0.56650   1.69950   0.00000  -2.26600   0.00000  0.00000   ; C1P-P3-C1P-CE                       
   30     1    16    17      3    0.46350   1.39050   0.00000  -1.85400   0.00000  0.00000   ; C1P-P3-C1P-H1                       
   30     1    16    18      3    0.46350   1.39050   0.00000  -1.85400   0.00000  0.00000   ; C1P-P3-C1P-H1                       
   30     1    16    19      3    0.56650   1.69950   0.00000  -2.26600   0.00000  0.00000   ; C1P-P3-C1P-CE                       
    2     1    23    24      3    0.46350   1.39050   0.00000  -1.85400   0.00000  0.00000   ; C1PS-P3-C1P-H1                       
    2     1    23    25      3    0.46350   1.39050   0.00000  -1.85400   0.00000  0.00000   ; C1PS-P3-C1P-H1                       
    2     1    23    26      3    0.56650   1.69950   0.00000  -2.26600   0.00000  0.00000   ; C1PS-P3-C1P-CE                       
   16     1    23    24      3    0.46350   1.39050   0.00000  -1.85400   0.00000  0.00000   ; C1P-P3-C1P-H1                       
   16     1    23    25      3    0.46350   1.39050   0.00000  -1.85400   0.00000  0.00000   ; C1P-P3-C1P-H1                       
   16     1    23    26      3    0.56650   1.69950   0.00000  -2.26600   0.00000  0.00000   ; C1P-P3-C1P-CE                       
   30     1    23    24      3    0.46350   1.39050   0.00000  -1.85400   0.00000  0.00000   ; C1P-P3-C1P-H1                       
   30     1    23    25      3    0.46350   1.39050   0.00000  -1.85400   0.00000  0.00000   ; C1P-P3-C1P-H1                       
   30     1    23    26      3    0.56650   1.69950   0.00000  -2.26600   0.00000  0.00000   ; C1P-P3-C1P-CE                       
    2     1    30    31      3    0.46350   1.39050   0.00000  -1.85400   0.00000  0.00000   ; C1PS-P3-C1P-H1                       
    2     1    30    32      3    0.46350   1.39050   0.00000  -1.85400   0.00000  0.00000   ; C1PS-P3-C1P-H1                       
    2     1    30    33      3    0.56650   1.69950   0.00000  -2.26600   0.00000  0.00000   ; C1PS-P3-C1P-CE                       
   16     1    30    31      3    0.46350   1.39050   0.00000  -1.85400   0.00000  0.00000   ; C1P-P3-C1P-H1                       
   16     1    30    32      3    0.46350   1.39050   0.00000  -1.85400   0.00000  0.00000   ; C1P-P3-C1P-H1                       
   16     1    30    33      3    0.56650   1.69950   0.00000  -2.26600   0.00000  0.00000   ; C1P-P3-C1P-CE                       
   23     1    30    31      3    0.46350   1.39050   0.00000  -1.85400   0.00000  0.00000   ; C1P-P3-C1P-H1                       
   23     1    30    32      3    0.46350   1.39050   0.00000  -1.85400   0.00000  0.00000   ; C1P-P3-C1P-H1                       
   23     1    30    33      3    0.56650   1.69950   0.00000  -2.26600   0.00000  0.00000   ; C1P-P3-C1P-CE                       
    1     2     5     6      3    0.23250   0.69750   0.00000  -0.93000   0.00000  0.00000   ; P3-C1PS-CSS-HS                       
    1     2     5     7      3    0.23250   0.69750   0.00000  -0.93000   0.00000  0.00000   ; P3-C1PS-CSS-HS                       
    1     2     5     8      3    3.40787  -2.80537  -0.35982  -0.24267   0.00000  0.00000   ; P3-C1PS-CSS-S      
    3     2     5     6      3    0.62760   1.88280   0.00000  -2.51040   0.00000  0.00000   ; H1-C1PS-CSS-HS                       
    3     2     5     7      3    0.62760   1.88280   0.00000  -2.51040   0.00000  0.00000   ; H1-C1PS-CSS-HS                       
    3     2     5     8      3    0.94558   2.83675   0.00000  -3.78234   0.00000  0.00000   ; H1-C1PS-CSS-S     
    4     2     5     6      3    0.62760   1.88280   0.00000  -2.51040   0.00000  0.00000   ; H1-C1PS-CSS-HS                       
    4     2     5     7      3    0.62760   1.88280   0.00000  -2.51040   0.00000  0.00000   ; H1-C1PS-CSS-HS                       
    4     2     5     8      3    0.94558   2.83675   0.00000  -3.78234   0.00000  0.00000   ; H1-C1PS-CSS-S         
    2     5     8     9      3    0.94140   2.31375   2.40998  -5.66514   0.00000  0.00000   ; C1PS-CSS-S-CSS        
    6     5     8     9      3    1.35352   4.06057   0.00000  -5.41410   0.00000  0.00000   ; HS-CSS-S-CSS     
    7     5     8     9      3    1.35352   4.06057   0.00000  -5.41410   0.00000  0.00000   ; HS-CSS-S-CSS       
    5     8     9    10      3    1.35352   4.06057   0.00000  -5.41410   0.00000  0.00000   ; CSS-S-CSS-HS     
    5     8     9    11      3    1.35352   4.06057   0.00000  -5.41410   0.00000  0.00000   ; CSS-S-CSS-HS     
    5     8     9    12      3    0.94140   2.31375   2.40998  -5.66514   0.00000  0.00000   ; CSS-S-CSS-CT          
    8     9    12    13      3    0.94558   2.83675   0.00000  -3.78234   0.00000  0.00000   ; S-CSS-CT-HC       
    8     9    12    14      3    0.94558   2.83675   0.00000  -3.78234   0.00000  0.00000   ; S-CSS-CT-HC     
    8     9    12    15      3    0.94558   2.83675   0.00000  -3.78234   0.00000  0.00000   ; S-CSS-CT-HC     
   10     9    12    13      3    0.62760   1.88280   0.00000  -2.51040   0.00000  0.00000   ; HS-CSS-CT-HC                       
   10     9    12    14      3    0.62760   1.88280   0.00000  -2.51040   0.00000  0.00000   ; HS-CSS-CT-HC                       
   10     9    12    15      3    0.62760   1.88280   0.00000  -2.51040   0.00000  0.00000   ; HS-CSS-CT-HC                       
   11     9    12    13      3    0.62760   1.88280   0.00000  -2.51040   0.00000  0.00000   ; HS-CSS-CT-HC                       
   11     9    12    14      3    0.62760   1.88280   0.00000  -2.51040   0.00000  0.00000   ; HS-CSS-CT-HC                       
   11     9    12    15      3    0.62760   1.88280   0.00000  -2.51040   0.00000  0.00000   ; HS-CSS-CT-HC                       
    1    16    19    20      3    0.23250   0.69750   0.00000  -0.93000   0.00000  0.00000   ; P3-C1P-CE-HC                       
    1    16    19    21      3    0.23250   0.69750   0.00000  -0.93000   0.00000  0.00000   ; P3-C1P-CE-HC                       
    1    16    19    22      3    0.23250   0.69750   0.00000  -0.93000   0.00000  0.00000   ; P3-C1P-CE-HC                       
   17    16    19    20      3    0.62760   1.88280   0.00000  -2.51040   0.00000  0.00000   ; H1-C1P-CE-HC                       
   17    16    19    21      3    0.62760   1.88280   0.00000  -2.51040   0.00000  0.00000   ; H1-C1P-CE-HC                       
   17    16    19    22      3    0.62760   1.88280   0.00000  -2.51040   0.00000  0.00000   ; H1-C1P-CE-HC                       
   18    16    19    20      3    0.62760   1.88280   0.00000  -2.51040   0.00000  0.00000   ; H1-C1P-CE-HC                       
   18    16    19    21      3    0.62760   1.88280   0.00000  -2.51040   0.00000  0.00000   ; H1-C1P-CE-HC                       
   18    16    19    22      3    0.62760   1.88280   0.00000  -2.51040   0.00000  0.00000   ; H1-C1P-CE-HC                       
    1    23    26    27      3    0.23250   0.69750   0.00000  -0.93000   0.00000  0.00000   ; P3-C1P-CE-HC                       
    1    23    26    28      3    0.23250   0.69750   0.00000  -0.93000   0.00000  0.00000   ; P3-C1P-CE-HC                       
    1    23    26    29      3    0.23250   0.69750   0.00000  -0.93000   0.00000  0.00000   ; P3-C1P-CE-HC                       
   24    23    26    27      3    0.62760   1.88280   0.00000  -2.51040   0.00000  0.00000   ; H1-C1P-CE-HC                       
   24    23    26    28      3    0.62760   1.88280   0.00000  -2.51040   0.00000  0.00000   ; H1-C1P-CE-HC                       
   24    23    26    29      3    0.62760   1.88280   0.00000  -2.51040   0.00000  0.00000   ; H1-C1P-CE-HC                       
   25    23    26    27      3    0.62760   1.88280   0.00000  -2.51040   0.00000  0.00000   ; H1-C1P-CE-HC                       
   25    23    26    28      3    0.62760   1.88280   0.00000  -2.51040   0.00000  0.00000   ; H1-C1P-CE-HC                       
   25    23    26    29      3    0.62760   1.88280   0.00000  -2.51040   0.00000  0.00000   ; H1-C1P-CE-HC                       
    1    30    33    34      3    0.23250   0.69750   0.00000  -0.93000   0.00000  0.00000   ; P3-C1P-CE-HC                       
    1    30    33    35      3    0.23250   0.69750   0.00000  -0.93000   0.00000  0.00000   ; P3-C1P-CE-HC                       
    1    30    33    36      3    0.23250   0.69750   0.00000  -0.93000   0.00000  0.00000   ; P3-C1P-CE-HC                       
   31    30    33    34      3    0.62760   1.88280   0.00000  -2.51040   0.00000  0.00000   ; H1-C1P-CE-HC                       
   31    30    33    35      3    0.62760   1.88280   0.00000  -2.51040   0.00000  0.00000   ; H1-C1P-CE-HC                       
   31    30    33    36      3    0.62760   1.88280   0.00000  -2.51040   0.00000  0.00000   ; H1-C1P-CE-HC                       
   32    30    33    34      3    0.62760   1.88280   0.00000  -2.51040   0.00000  0.00000   ; H1-C1P-CE-HC                       
   32    30    33    35      3    0.62760   1.88280   0.00000  -2.51040   0.00000  0.00000   ; H1-C1P-CE-HC                       
   32    30    33    36      3    0.62760   1.88280   0.00000  -2.51040   0.00000  0.00000   ; H1-C1P-CE-HC                       

[ moleculetype ]
; name       nrexcl
fsi           3

[ atoms ]
;  nr   type  resnr  residu  atom   cgnr    charge
    1   NBT       1  fsi     N1        1   -0.660
    2   SBT       1  fsi     S2        2    1.020
    3   SBT       1  fsi     S3        3    1.020
    4   FSI       1  fsi     F4        4   -0.130
    5   FSI       1  fsi     F5        5   -0.130
    6   OBT       1  fsi     O6        6   -0.530
    7   OBT       1  fsi     O7        7   -0.530
    8   OBT       1  fsi     O8        8   -0.530
    9   OBT       1  fsi     O9        9   -0.530

[ bonds ]
;  ai    aj   func    b0        kb
    1     2      1    0.15700   313700.0   ; NBT-SBT
    1     3      1    0.15700   313700.0   ; NBT-SBT
    2     4      1    0.15750   187900.0   ; SBT-FSI
    2     6      1    0.14370   533100.0   ; SBT-OBT
    2     7      1    0.14370   533100.0   ; SBT-OBT
    3     5      1    0.15750   187900.0   ; SBT-OBT
    3     8      1    0.14370   533100.0   ; SBT-OBT
    3     9      1    0.14370   533100.0   ; SBT-OBT


[ pairs ]
;   ai   aj   func
    2     5      1
    2     8      1
    2     9      1
    3     4      1
    3     6      1
    3     7      1

[ angles ]
;  ai    aj    ak   func    th0        cth
    2     1     3      1    125.600    671.000   ; SBT-NBT-SBT
    1     2     4      1    103.000    902.000   ; NBT-SBT-FSI
    1     2     6      1    113.600    789.000   ; NBT-SBT-OBT
    1     2     7      1    113.600    789.000   ; NBT-SBT-OBT
    4     2     6      1    104.200   1077.000   ; FSI-SBT-OBT
    4     2     7      1    104.200   1077.000   ; FSI-SBT-OBT
    6     2     7      1    118.500    969.000   ; OBT-SBT-OBT
    1     3     5      1    103.000    902.000   ; NBT-SBT-FSI
    1     3     8      1    113.600    789.000   ; NBT-SBT-OBT
    1     3     9      1    113.600    789.000   ; NBT-SBT-OBT
    5     3     8      1    104.200   1077.000   ; FSI-SBT-OBT
    5     3     9      1    104.200   1077.000   ; FSI-SBT-OBT
    8     3     9      1    118.500    969.000   ; OBT-SBT-OBT

[ dihedrals ]
;  ai    aj    ak    al   func    coefficients
    3     1     2     4      3  -11.06950   -10.54050   15.18600   6.42400   0.0000   0.0000   ; SBT-NBT-SBT-FSI
    3     1     2     6      3   -0.00750    -0.02250    0.00000   0.03000   0.0000   0.0000   ; SBT-NBT-SBT-OBT
    3     1     2     7      3   -0.00750    -0.02250    0.00000   0.03000   0.0000   0.0000   ; SBT-NBT-SBT-OBT
    2     1     3     5      3  -11.06950   -10.54050   15.18600   6.42400   0.0000   0.0000   ; SBT-NBT-SBT-FSI
    2     1     3     8      3   -0.00750    -0.02250    0.00000   0.03000   0.0000   0.0000   ; SBT-NBT-SBT-OBT
    2     1     3     9      3   -0.00750    -0.02250    0.00000   0.03000   0.0000   0.0000   ; SBT-NBT-SBT-OBT

[ system ]
p2s-fsi

[ molecules ]
p2s    2048
fsi    2048
