# Supplementary material for: Structure of Novel Phosphonium-Based Ionic Liquids with S and O Substitutions from Experiments and a Mixed Quantum-Classical Approach
Source: J Phys Chem B. 2025 Mar 27;129(14):3691–701. doi: 10.1021/acs.jpcb.5c00129 (PMC11995385; doi:10.1021/acs.jpcb.5c00129)
Supplement: Supplementary file 4 — jp5c00129_si_004.txt [file jp5c00129_si_004.txt]

; Prepared by Raphael N Ogbodo.

[ defaults ]
; nbfunc   comb-rule   gen-pairs   fudgeLJ fudgeQQ
  1        3           yes         0.5     0.5

[ atomtypes ]
; name  at.nr     mass   charge  ptype  sigma        epsilon
P3         15  30.9740   0.680       A  0.374000     0.836800
C1P         6  12.0110  -0.310       A  0.350000     0.276140
H1          1   1.0080   0.130       A  0.250000     0.125520
C2          6  12.0110   0.010       A  0.350000     0.276140
HC          1   1.0080   0.060       A  0.250000     0.125520
CS          6  12.0110  -0.120       A  0.350000     0.276140
CT          6  12.0110  -0.180       A  0.350000     0.276140
CE          6  12.0110  -0.050       A  0.350000     0.276140
NBT         7  14.0000  -0.660       A  0.325000     0.711280
SBT        16  32.0660   1.020       A  0.355000     1.046000
FSI         9  18.9980  -0.130       A  0.311800     0.255400
OBT         8  15.9990  -0.530       A  0.315000     0.837360

[ moleculetype ]
; name       nrexcl
p25           3

[ atoms ]
;  nr   type  resnr  residu  atom   cgnr    charge
    1   P3        1  p25     P1        1    0.680
    2   C1P       1  p25     C2        2   -0.310
    3   H1        1  p25     H3        3    0.130
    4   H1        1  p25     H4        4    0.130
    5   C2        1  p25     C5        5    0.010
    6   HC        1  p25     H6        6    0.060
    7   HC        1  p25     H7        7    0.060
    8   CS        1  p25     C8        8   -0.120
    9   HC        1  p25     H9        9    0.060
   10   HC        1  p25     H10      10    0.060
   11   CS        1  p25     C11      11   -0.120
   12   HC        1  p25     H12      12    0.060
   13   HC        1  p25     H13      13    0.060
   14   CT        1  p25     C14      14   -0.180
   15   HC        1  p25     H15      15    0.060
   16   HC        1  p25     H16      16    0.060
   17   HC        1  p25     H17      17    0.060
   18   C1P       1  p25     C18      18   -0.310
   19   H1        1  p25     H19      19    0.130
   20   H1        1  p25     H20      20    0.130
   21   CE        1  p25     C21      21   -0.050
   22   HC        1  p25     H22      22    0.060
   23   HC        1  p25     H23      23    0.060
   24   HC        1  p25     H24      24    0.060
   25   C1P       1  p25     C25      25   -0.310
   26   H1        1  p25     H26      26    0.130
   27   H1        1  p25     H27      27    0.130
   28   CE        1  p25     C28      28   -0.050
   29   HC        1  p25     H29      29    0.060
   30   HC        1  p25     H30      30    0.060
   31   HC        1  p25     H31      31    0.060
   32   C1P       1  p25     C32      32   -0.310
   33   H1        1  p25     H33      33    0.130
   34   H1        1  p25     H34      34    0.130
   35   CE        1  p25     C35      35   -0.050
   36   HC        1  p25     H36      36    0.060
   37   HC        1  p25     H37      37    0.060
   38   HC        1  p25     H38      38    0.060

[ bonds ]
;  ai    aj   func    b0        kb
    1     2      1    0.18100   177500.0  ; P3-C1P               
    1    18      1    0.18100   177500.0  ; P3-C1P               
    1    25      1    0.18100   177500.0  ; P3-C1P               
    1    32      1    0.18100   177500.0  ; P3-C1P               
    2     3      1    0.10900   284512.0  ; C1P-H1           
    2     4      1    0.10900   284512.0  ; C1P-H1           
    2     5      1    0.15290   224262.4  ; C1P-C2           
    5     6      1    0.10900   284512.0  ; C2-HC          
    5     7      1    0.10900   284512.0  ; C2-HC          
    5     8      1    0.15290   224262.4  ; C2-CS          
    8     9      1    0.10900   284512.0  ; CS-HC          
    8    10      1    0.10900   284512.0  ; CS-HC          
    8    11      1    0.15290   224262.4  ; CS-CS          
   11    12      1    0.10900   284512.0  ; CS-HC          
   11    13      1    0.10900   284512.0  ; CS-HC          
   11    14      1    0.15290   224262.4  ; CS-CT          
   14    15      1    0.10900   284512.0  ; CT-HC          
   14    16      1    0.10900   284512.0  ; CT-HC          
   14    17      1    0.10900   284512.0  ; CT-HC          
   18    19      1    0.10900   284512.0  ; C1P-H1           
   18    20      1    0.10900   284512.0  ; C1P-H1           
   18    21      1    0.15290   224262.4  ; C1P-CE           
   21    22      1    0.10900   284512.0  ; CE-HC          
   21    23      1    0.10900   284512.0  ; CE-HC          
   21    24      1    0.10900   284512.0  ; CE-HC          
   25    26      1    0.10900   284512.0  ; C1P-H1           
   25    27      1    0.10900   284512.0  ; C1P-H1           
   25    28      1    0.15290   224262.4  ; C1P-CE           
   28    29      1    0.10900   284512.0  ; CE-HC          
   28    30      1    0.10900   284512.0  ; CE-HC          
   28    31      1    0.10900   284512.0  ; CE-HC          
   32    33      1    0.10900   284512.0  ; C1P-H1           
   32    34      1    0.10900   284512.0  ; C1P-H1           
   32    35      1    0.15290   224262.4  ; C1P-CE           
   35    36      1    0.10900   284512.0  ; CE-HC          
   35    37      1    0.10900   284512.0  ; CE-HC               
   35    38      1    0.10900   284512.0  ; CE-HC               


[ pairs ]
;   ai   aj   func
    1     6      1
    1     7      1
    1     8      1
    1    22      1
    1    23      1
    1    24      1
    1    29      1
    1    30      1
    1    31      1
    1    36      1
    1    37      1
    1    38      1
    2     9      1
    2    10      1
    2    11      1
    2    19      1
    2    20      1
    2    21      1
    2    26      1
    2    27      1
    2    28      1
    2    33      1
    2    34      1
    2    35      1
    3     6      1
    3     7      1
    3     8      1
    3    18      1
    3    25      1
    3    32      1
    4     6      1
    4     7      1
    4     8      1
    4    18      1
    4    25      1
    4    32      1
    5    12      1
    5    13      1
    5    14      1
    5    18      1
    5    25      1
    5    32      1
    6     9      1
    6    10      1
    6    11      1
    7     9      1
    7    10      1
    7    11      1
    8    15      1
    8    16      1
    8    17      1
    9    12      1
    9    13      1
    9    14      1
   10    12      1
   10    13      1
   10    14      1
   12    15      1
   12    16      1
   12    17      1
   13    15      1
   13    16      1
   13    17      1
   18    26      1
   18    27      1
   18    28      1
   18    33      1
   18    34      1
   18    35      1
   19    22      1
   19    23      1
   19    24      1
   19    25      1
   19    32      1
   20    22      1
   20    23      1
   20    24      1
   20    25      1
   20    32      1
   21    25      1
   21    32      1
   25    33      1
   25    34      1
   25    35      1
   26    29      1
   26    30      1
   26    31      1
   26    32      1
   27    29      1
   27    30      1
   27    31      1
   27    32      1
   28    32      1
   33    36      1
   33    37      1
   33    38      1
   34    36      1
   34    37      1
   34    38      1

[ angles ]
;  ai    aj    ak   func    th0        cth
    2     1    18      1    109.500    607.800   ;  C1P-P3-C1P                                                 
    2     1    25      1    109.500    607.800   ;  C1P-P3-C1P                                                 
    2     1    32      1    109.500    607.800   ;  C1P-P3-C1P                                                 
   18     1    25      1    109.500    607.800   ;  C1P-P3-C1P                                                 
   18     1    32      1    109.500    607.800   ;  C1P-P3-C1P                                                 
   25     1    32      1    109.500    607.800   ;  C1P-P3-C1P                                                 
    1     2     3      1    110.100    389.900   ;  P3-C1P-H1                                                
    1     2     4      1    110.100    389.900   ;  P3-C1P-H1                                                
    1     2     5      1    115.200    509.100   ;  P3-C1P-C2                                                
    3     2     4      1    107.800    276.144   ;  H1-C1P-H1                                                
    3     2     5      1    110.700    313.800   ;  H1-C1P-C2                                             
    4     2     5      1    110.700    313.800   ;  H1-C1P-C2                                             
    2     5     6      1    110.700    313.800   ;  C1P-C2-HC                                                
    2     5     7      1    110.700    313.800   ;  C1P-C2-HC                                               
    2     5     8      1    112.700    488.300   ;  C1P-C2-CS                                               
    6     5     7      1    107.800    276.100   ;  HC-C2-HC                                              
    6     5     8      1    110.700    313.800   ;  HC-C2-CS                                              
    7     5     8      1    110.700    313.800   ;  HC-C2-CS                                              
    5     8     9      1    110.700    313.800   ;  C2-CS-HC                                              
    5     8    10      1    110.700    313.800   ;  C2-CS-HC                                               
    5     8    11      1    112.700    488.300   ;  C2-CS-CS                                               
    9     8    10      1    107.800    276.100   ;  HC-CS-HC                                               
    9     8    11      1    110.700    313.800   ;  HC-CS-CS                                              
   10     8    11      1    110.700    313.800   ;  HC-CS-CS                                              
    8    11    12      1    110.700    313.800   ;  CS-CS-HC                                              
    8    11    13      1    110.700    313.800   ;  CS-CS-HC                                               
    8    11    14      1    112.700    488.300   ;  CS-CS-CT                                               
   12    11    13      1    107.800    276.100   ;  HC-CS-HC                                               
   12    11    14      1    110.700    313.800   ;  HC-CS-CT                                               
   13    11    14      1    110.700    313.800   ;  HC-CS-CT                                               
   11    14    15      1    110.700    313.800   ;  CS-CT-HC                                               
   11    14    16      1    110.700    313.800   ;  CS-CT-HC                                               
   11    14    17      1    110.700    313.800   ;  CS-CT-HC                                               
   15    14    16      1    107.800    276.144   ;  HC-CT-HC                                               
   15    14    17      1    107.800    276.144   ;  HC-CT-HC                                               
   16    14    17      1    107.800    276.144   ;  HC-CT-HC                                               
    1    18    19      1    110.100    389.900   ;  P3-C1P-H1                                                
    1    18    20      1    110.100    389.900   ;  P3-C1P-H1                                                
    1    18    21      1    115.200    509.100   ;  P3-C1P-CE                                                
   19    18    20      1    107.800    276.144   ;  H1-C1P-H1                                                
   19    18    21      1    110.700    313.800   ;  H1-C1P-CE                                                
   20    18    21      1    110.700    313.800   ;  H1-C1P-CE                                               
   18    21    22      1    110.700    313.800   ;  C1P-CE-HC
   18    21    23      1    110.700    313.800   ;  C1P-CE-HC                                                
   18    21    24      1    110.700    313.800   ;  C1P-CE-HC                                               
   22    21    23      1    107.800    276.144   ;  HC-CE-HC                                               
   22    21    24      1    107.800    276.144   ;  HC-CE-HC                                               
   23    21    24      1    107.800    276.144   ;  HC-CE-HC                                               
    1    25    26      1    110.100    389.900   ;  P3-C1P-H1                                                
    1    25    27      1    110.100    389.900   ;  P3-C1P-H1                                                
    1    25    28      1    115.200    509.100   ;  P3-C1P-CE                                                
   26    25    27      1    107.800    276.144   ;  H1-C1P-H1                                                
   26    25    28      1    110.700    313.800   ;  H1-C1P-CE                                                
   27    25    28      1    110.700    313.800   ;  H1-C1P-CE                                               
   25    28    29      1    110.700    313.800   ;  C1P-CE-HC                                                
   25    28    30      1    110.700    313.800   ;  C1P-CE-HC                                                
   25    28    31      1    110.700    313.800   ;  C1P-CE-HC                                               
   29    28    30      1    107.800    276.144   ;  HC-CE-HC                                               
   29    28    31      1    107.800    276.144   ;  HC-CE-HC                                               
   30    28    31      1    107.800    276.144   ;  HC-CE-HC                                               
    1    32    33      1    110.100    389.900   ;  P3-C1P-H1                                                
    1    32    34      1    110.100    389.900   ;  P3-C1P-H1                                                
    1    32    35      1    115.200    509.100   ;  P3-C1P-CE                                                
   33    32    34      1    107.800    276.144   ;  H1-C1P-H1                                                
   33    32    35      1    110.700    313.800   ;  H1-C1P-CE                                                
   34    32    35      1    110.700    313.800   ;  H1-C1P-CE                                                
   32    35    36      1    110.700    313.800   ;  C1P-CE-HC                                                
   32    35    37      1    110.700    313.800   ;  C1P-CE-HC                                                
   32    35    38      1    110.700    313.800   ;  C1P-CE-HC                                                
   36    35    37      1    107.800    276.144   ;  HC-CE-HC                                               
   36    35    38      1    107.800    276.144   ;  HC-CE-HC                                               
   37    35    38      1    107.800    276.144   ;  HC-CE-HC                                               

[ dihedrals ]
;  ai    aj    ak    al   func    coefficients
   18     1     2     3      3    0.46350   1.39050   0.00000  -1.85400   0.00000   0.00000   ; C1P-P3-C1P-H1                                                              
   18     1     2     4      3    0.46350   1.39050   0.00000  -1.85400   0.00000   0.00000   ; C1P-P3-C1P-H1                                                              
   18     1     2     5      3    0.56650   1.69950   0.00000  -2.26600   0.00000   0.00000   ; C1P-P3-C1P-C2                                                              
   25     1     2     3      3    0.46350   1.39050   0.00000  -1.85400   0.00000   0.00000   ; C1P-P3-C1P-H1                                                              
   25     1     2     4      3    0.46350   1.39050   0.00000  -1.85400   0.00000   0.00000   ; C1P-P3-C1P-H1                                                              
   25     1     2     5      3    0.56650   1.69950   0.00000  -2.26600   0.00000   0.00000   ; C1P-P3-C1P-C2                                                              
   32     1     2     3      3    0.46350   1.39050   0.00000  -1.85400   0.00000   0.00000   ; C1P-P3-C1P-H1                                                              
   32     1     2     4      3    0.46350   1.39050   0.00000  -1.85400   0.00000   0.00000   ; C1P-P3-C1P-H1                                                              
   32     1     2     5      3    0.56650   1.69950   0.00000  -2.26600   0.00000   0.00000   ; C1P-P3-C1P-C2                                                              
    2     1    18    19      3    0.46350   1.39050   0.00000  -1.85400   0.00000   0.00000   ; C1P-P3-C1P-H1                                                              
    2     1    18    20      3    0.46350   1.39050   0.00000  -1.85400   0.00000   0.00000   ; C1P-P3-C1P-H1                                                              
    2     1    18    21      3    0.56650   1.69950   0.00000  -2.26600   0.00000   0.00000   ; C1P-P3-C1P-CE                                                              
   25     1    18    19      3    0.46350   1.39050   0.00000  -1.85400   0.00000   0.00000   ; C1P-P3-C1P-H1                                                              
   25     1    18    20      3    0.46350   1.39050   0.00000  -1.85400   0.00000   0.00000   ; C1P-P3-C1P-H1                                                              
   25     1    18    21      3    0.56650   1.69950   0.00000  -2.26600   0.00000   0.00000   ; C1P-P3-C1P-CE                                                              
   32     1    18    19      3    0.46350   1.39050   0.00000  -1.85400   0.00000   0.00000   ; C1P-P3-C1P-H1                                                              
   32     1    18    20      3    0.46350   1.39050   0.00000  -1.85400   0.00000   0.00000   ; C1P-P3-C1P-H1                                                              
   32     1    18    21      3    0.56650   1.69950   0.00000  -2.26600   0.00000   0.00000   ; C1P-P3-C1P-CE                                                              
    2     1    25    26      3    0.46350   1.39050   0.00000  -1.85400   0.00000   0.00000   ; C1P-P3-C1P-H1                                                              
    2     1    25    27      3    0.46350   1.39050   0.00000  -1.85400   0.00000   0.00000   ; C1P-P3-C1P-H1                                                              
    2     1    25    28      3    0.56650   1.69950   0.00000  -2.26600   0.00000   0.00000   ; C1P-P3-C1P-CE                                                              
   18     1    25    26      3    0.46350   1.39050   0.00000  -1.85400   0.00000   0.00000   ; C1P-P3-C1P-H1                                                              
   18     1    25    27      3    0.46350   1.39050   0.00000  -1.85400   0.00000   0.00000   ; C1P-P3-C1P-H1                                                              
   18     1    25    28      3    0.56650   1.69950   0.00000  -2.26600   0.00000   0.00000   ; C1P-P3-C1P-CE                                                              
   32     1    25    26      3    0.46350   1.39050   0.00000  -1.85400   0.00000   0.00000   ; C1P-P3-C1P-H1                                                              
   32     1    25    27      3    0.46350   1.39050   0.00000  -1.85400   0.00000   0.00000   ; C1P-P3-C1P-H1                                                              
   32     1    25    28      3    0.56650   1.69950   0.00000  -2.26600   0.00000   0.00000   ; C1P-P3-C1P-CE                                                              
    2     1    32    33      3    0.46350   1.39050   0.00000  -1.85400   0.00000   0.00000   ; C1P-P3-C1P-H1                                                              
    2     1    32    34      3    0.46350   1.39050   0.00000  -1.85400   0.00000   0.00000   ; C1P-P3-C1P-H1                                                              
    2     1    32    35      3    0.56650   1.69950   0.00000  -2.26600   0.00000   0.00000   ; C1P-P3-C1P-CE                                                              
   18     1    32    33      3    0.46350   1.39050   0.00000  -1.85400   0.00000   0.00000   ; C1P-P3-C1P-H1                                                              
   18     1    32    34      3    0.46350   1.39050   0.00000  -1.85400   0.00000   0.00000   ; C1P-P3-C1P-H1                                                              
   18     1    32    35      3    0.56650   1.69950   0.00000  -2.26600   0.00000   0.00000   ; C1P-P3-C1P-CE                                                              
   25     1    32    33      3    0.46350   1.39050   0.00000  -1.85400   0.00000   0.00000   ; C1P-P3-C1P-H1                                                              
   25     1    32    34      3    0.46350   1.39050   0.00000  -1.85400   0.00000   0.00000   ; C1P-P3-C1P-H1                                                              
   25     1    32    35      3    0.56650   1.69950   0.00000  -2.26600   0.00000   0.00000   ; C1P-P3-C1P-CE                                                              
    1     2     5     6      3    0.23250   0.69750   0.00000  -0.93000   0.00000   0.00000   ; P3-C1P-C2-HC                                                              
    1     2     5     7      3    0.23250   0.69750   0.00000  -0.93000   0.00000   0.00000   ; P3-C1P-C2-HC                                                              
    1     2     5     8      3   -0.99350   0.55150  -0.98800   1.43000   0.00000   0.00000   ; P3-C1P-C2-CS                                                              
    3     2     5     6      3    0.62760   1.88280   0.00000  -2.51040   0.00000   0.00000   ; H1-C1P-C2-HC                                                              
    3     2     5     7      3    0.62760   1.88280   0.00000  -2.51040   0.00000   0.00000   ; H1-C1P-C2-HC                                                              
    3     2     5     8      3    0.62760   1.88280   0.00000  -2.51040   0.00000   0.00000   ; H1-C1P-C2-CS                                                              
    4     2     5     6      3    0.62760   1.88280   0.00000  -2.51040   0.00000   0.00000   ; H1-C1P-C2-HC                                                              
    4     2     5     7      3    0.62760   1.88280   0.00000  -2.51040   0.00000   0.00000   ; H1-C1P-C2-HC                                                              
    4     2     5     8      3    0.62760   1.88280   0.00000  -2.51040   0.00000   0.00000   ; H1-C1P-C2-CS                                                              
    2     5     8     9      3    0.62760   1.88280   0.00000  -2.51040   0.00000   0.00000   ; C1P-C2-CS-HC                                                              
    2     5     8    10      3    0.62760   1.88280   0.00000  -2.51040   0.00000   0.00000   ; C1P-C2-CS-HC                                                              
    2     5     8    11      3    0.62760   1.88280   0.00000  -2.51040   0.00000   0.00000   ; C1P-C2-CS-CS                                                              
    6     5     8     9      3    0.62760   1.88280   0.00000  -2.51040   0.00000   0.00000   ; HC-C2-CS-HC                                                              
    6     5     8    10      3    0.62760   1.88280   0.00000  -2.51040   0.00000   0.00000   ; HC-C2-CS-HC                                                              
    6     5     8    11      3    0.62760   1.88280   0.00000  -2.51040   0.00000   0.00000   ; HC-C2-CS-CS                                                              
    7     5     8     9      3    0.62760   1.88280   0.00000  -2.51040   0.00000   0.00000   ; HC-C2-CS-HC                                                              
    7     5     8    10      3    0.62760   1.88280   0.00000  -2.51040   0.00000   0.00000   ; HC-C2-CS-HC                                                              
    7     5     8    11      3    0.62760   1.88280   0.00000  -2.51040   0.00000   0.00000   ; HC-C2-CS-CS                                                              
    5     8    11    12      3    0.62760   1.88280   0.00000  -2.51040   0.00000   0.00000   ; C2-CS-CS-HC                                                              
    5     8    11    13      3    0.62760   1.88280   0.00000  -2.51040   0.00000   0.00000   ; C2-CS-CS-HC                                                              
    5     8    11    14      3    2.92880  -1.46440   0.20920  -1.67360   0.00000   0.00000   ; C2-CS-CS-CT                                                              
    9     8    11    12      3    0.62760   1.88280   0.00000  -2.51040   0.00000   0.00000   ; HC-CS-CS-HC                                                              
    9     8    11    13      3    0.62760   1.88280   0.00000  -2.51040   0.00000   0.00000   ; HC-CS-CS-HC                                                              
    9     8    11    14      3    0.62760   1.88280   0.00000  -2.51040   0.00000   0.00000   ; HC-CS-CS-CT                                                              
   10     8    11    12      3    0.62760   1.88280   0.00000  -2.51040   0.00000   0.00000   ; HC-CS-CS-HC                                                              
   10     8    11    13      3    0.62760   1.88280   0.00000  -2.51040   0.00000   0.00000   ; HC-CS-CS-HC                                                              
   10     8    11    14      3    0.62760   1.88280   0.00000  -2.51040   0.00000   0.00000   ; HC-CS-CS-CT                                                              
    8    11    14    15      3    0.62760   1.88280   0.00000  -2.51040   0.00000   0.00000   ; CS-CS-CT-HC                                                              
    8    11    14    16      3    0.62760   1.88280   0.00000  -2.51040   0.00000   0.00000   ; CS-CS-CT-HC                                                              
    8    11    14    17      3    0.62760   1.88280   0.00000  -2.51040   0.00000   0.00000   ; CS-CS-CT-HC                                                              
   12    11    14    15      3    0.62760   1.88280   0.00000  -2.51040   0.00000   0.00000   ; HC-CS-CT-HC                                                              
   12    11    14    16      3    0.62760   1.88280   0.00000  -2.51040   0.00000   0.00000   ; HC-CS-CT-HC                                                              
   12    11    14    17      3    0.62760   1.88280   0.00000  -2.51040   0.00000   0.00000   ; HC-CS-CT-HC                                                              
   13    11    14    15      3    0.62760   1.88280   0.00000  -2.51040   0.00000   0.00000   ; HC-CS-CT-HC                                                              
   13    11    14    16      3    0.62760   1.88280   0.00000  -2.51040   0.00000   0.00000   ; HC-CS-CT-HC                                                              
   13    11    14    17      3    0.62760   1.88280   0.00000  -2.51040   0.00000   0.00000   ; HC-CS-CT-HC                                                              
    1    18    21    22      3    0.23250   0.69750   0.00000  -0.93000   0.00000   0.00000   ; P3-C1P-CE-HC                                                              
    1    18    21    23      3    0.23250   0.69750   0.00000  -0.93000   0.00000   0.00000   ; P3-C1P-CE-HC                                                              
    1    18    21    24      3    0.23250   0.69750   0.00000  -0.93000   0.00000   0.00000   ; P3-C1P-CE-HC                                                              
   19    18    21    22      3    0.62760   1.88280   0.00000  -2.51040   0.00000   0.00000   ; H1-C1P-CE-HC                                                              
   19    18    21    23      3    0.62760   1.88280   0.00000  -2.51040   0.00000   0.00000   ; H1-C1P-CE-HC                                                              
   19    18    21    24      3    0.62760   1.88280   0.00000  -2.51040   0.00000   0.00000   ; H1-C1P-CE-HC                                                              
   20    18    21    22      3    0.62760   1.88280   0.00000  -2.51040   0.00000   0.00000   ; H1-C1P-CE-HC                                                              
   20    18    21    23      3    0.62760   1.88280   0.00000  -2.51040   0.00000   0.00000   ; H1-C1P-CE-HC                                                              
   20    18    21    24      3    0.62760   1.88280   0.00000  -2.51040   0.00000   0.00000   ; H1-C1P-CE-HC                                                              
    1    25    28    29      3    0.23250   0.69750   0.00000  -0.93000   0.00000   0.00000   ; P3-C1P-CE-HC                                                              
    1    25    28    30      3    0.23250   0.69750   0.00000  -0.93000   0.00000   0.00000   ; P3-C1P-CE-HC                                                              
    1    25    28    31      3    0.23250   0.69750   0.00000  -0.93000   0.00000   0.00000   ; P3-C1P-CE-HC                                                              
   26    25    28    29      3    0.62760   1.88280   0.00000  -2.51040   0.00000   0.00000   ; H1-C1P-CE-HC                                                              
   26    25    28    30      3    0.62760   1.88280   0.00000  -2.51040   0.00000   0.00000   ; H1-C1P-CE-HC                                                              
   26    25    28    31      3    0.62760   1.88280   0.00000  -2.51040   0.00000   0.00000   ; H1-C1P-CE-HC                                                              
   27    25    28    29      3    0.62760   1.88280   0.00000  -2.51040   0.00000   0.00000   ; H1-C1P-CE-HC                                                              
   27    25    28    30      3    0.62760   1.88280   0.00000  -2.51040   0.00000   0.00000   ; H1-C1P-CE-HC                                                              
   27    25    28    31      3    0.62760   1.88280   0.00000  -2.51040   0.00000   0.00000   ; H1-C1P-CE-HC                                                              
    1    32    35    36      3    0.23250   0.69750   0.00000  -0.93000   0.00000   0.00000   ; P3-C1P-CE-HC                                                              
    1    32    35    37      3    0.23250   0.69750   0.00000  -0.93000   0.00000   0.00000   ; P3-C1P-CE-HC                                                              
    1    32    35    38      3    0.23250   0.69750   0.00000  -0.93000   0.00000   0.00000   ; P3-C1P-CE-HC                                                              
   33    32    35    36      3    0.62760   1.88280   0.00000  -2.51040   0.00000   0.00000   ; H1-C1P-CE-HC                                                              
   33    32    35    37      3    0.62760   1.88280   0.00000  -2.51040   0.00000   0.00000   ; H1-C1P-CE-HC                                                              
   33    32    35    38      3    0.62760   1.88280   0.00000  -2.51040   0.00000   0.00000   ; H1-C1P-CE-HC                                                              
   34    32    35    36      3    0.62760   1.88280   0.00000  -2.51040   0.00000   0.00000   ; H1-C1P-CE-HC                                                              
   34    32    35    37      3    0.62760   1.88280   0.00000  -2.51040   0.00000   0.00000   ; H1-C1P-CE-HC                                                              
   34    32    35    38      3    0.62760   1.88280   0.00000  -2.51040   0.00000   0.00000   ; H1-C1P-CE-HC                                                              

[ moleculetype ]
; name       nrexcl
fsi           3

[ atoms ]
;  nr   type  resnr  residu  atom   cgnr    charge
    1   NBT       1  fsi     N1        1   -0.660
    2   SBT       1  fsi     S2        2    1.020
    3   SBT       1  fsi     S3        3    1.020
    4   FSI       1  fsi     F4        4   -0.130
    5   FSI       1  fsi     F5        5   -0.130
    6   OBT       1  fsi     O6        6   -0.530
    7   OBT       1  fsi     O7        7   -0.530
    8   OBT       1  fsi     O8        8   -0.530
    9   OBT       1  fsi     O9        9   -0.530

[ bonds ]
;  ai    aj   func    b0        kb
    1     2      1    0.15700   313700.0   ; NBT-SBT
    1     3      1    0.15700   313700.0   ; NBT-SBT
    2     4      1    0.15750   187900.0   ; SBT-FSI
    2     6      1    0.14370   533100.0   ; SBT-OBT
    2     7      1    0.14370   533100.0   ; SBT-OBT
    3     5      1    0.15750   187900.0   ; SBT-OBT
    3     8      1    0.14370   533100.0   ; SBT-OBT
    3     9      1    0.14370   533100.0   ; SBT-OBT


[ pairs ]
;   ai   aj   func
    2     5      1
    2     8      1
    2     9      1
    3     4      1
    3     6      1
    3     7      1

[ angles ]
;  ai    aj    ak   func    th0        cth
    2     1     3      1    125.600    671.000   ; SBT-NBT-SBT
    1     2     4      1    103.000    902.000   ; NBT-SBT-FSI
    1     2     6      1    113.600    789.000   ; NBT-SBT-OBT
    1     2     7      1    113.600    789.000   ; NBT-SBT-OBT
    4     2     6      1    104.200   1077.000   ; FSI-SBT-OBT
    4     2     7      1    104.200   1077.000   ; FSI-SBT-OBT
    6     2     7      1    118.500    969.000   ; OBT-SBT-OBT
    1     3     5      1    103.000    902.000   ; NBT-SBT-FSI
    1     3     8      1    113.600    789.000   ; NBT-SBT-OBT
    1     3     9      1    113.600    789.000   ; NBT-SBT-OBT
    5     3     8      1    104.200   1077.000   ; FSI-SBT-OBT
    5     3     9      1    104.200   1077.000   ; FSI-SBT-OBT
    8     3     9      1    118.500    969.000   ; OBT-SBT-OBT

[ dihedrals ]
;  ai    aj    ak    al   func    coefficients
    3     1     2     4      3  -11.06950   -10.54050   15.18600   6.42400   0.0000   0.0000   ; SBT-NBT-SBT-FSI
    3     1     2     6      3   -0.00750    -0.02250    0.00000   0.03000   0.0000   0.0000   ; SBT-NBT-SBT-OBT
    3     1     2     7      3   -0.00750    -0.02250    0.00000   0.03000   0.0000   0.0000   ; SBT-NBT-SBT-OBT
    2     1     3     5      3  -11.06950   -10.54050   15.18600   6.42400   0.0000   0.0000   ; SBT-NBT-SBT-FSI
    2     1     3     8      3   -0.00750    -0.02250    0.00000   0.03000   0.0000   0.0000   ; SBT-NBT-SBT-OBT
    2     1     3     9      3   -0.00750    -0.02250    0.00000   0.03000   0.0000   0.0000   ; SBT-NBT-SBT-OBT

[ system ]
p25-fsi

[ molecules ]
p25   2048
fsi   2048
